# Supplementary material for: Fishing in the Soup – Pathogen Detection in Food Safety Using Metabarcoding and Metagenomic Sequencing
Source: Front Microbiol. 2019 Aug 6;10:1805. doi: 10.3389/fmicb.2019.01805 (PMC6691356; doi:10.3389/fmicb.2019.01805)
Supplement: Supplementary file 2 [file Table_2.xlsx]

## Sheet: Mock_community
Genus	species	species	strain designation	culture col. number	Assembly accession	BioSample	Reference	Accession of used reference genomes
Streptococcus	agalactiae	Streptococcus agalactiae	Stableforth G19, 41-065	DSM 2134, ATCC 13813, NCTC 8181	GCF_000186445.1	SAMN00217013	(Podbielski et al., 1994)	GCF_000007265.1
Staphylococcus	aureus	Staphylococcus aureus	BfR-ST-02163	DSM 1104, WDCM 00034, ATCC 25923	GCF_000756205.1	SAMN03009478		GCF_000013425.1
Staphylococcus	aureus	Staphylococcus aureus	13-240					GCF_000013425.1
Staphylococcus	haemolyticus	Staphylococcus haemolyticus	SM 131, 10S00474	DSM 20263, ATCC 29970, CCM 2737			(Schleifer and E. Kloos, 1975)	GCF_000009865.1
Bacillus	cereus	Bacillus cereus	BfR-BA-00010	DSM 31, ATCC 14579	GCF_000007825.1	SAMN02603340		GCF_000007825.1
Bacillus		Bacillus cereus	BfR-BA-00103	DSM 4312, NCTC 11143				GCF_000007825.1
Bacillus	anthracis	Bacillus anthracis	BfR-BA-00397				FLI (081101RA0367-13/01/2014; 5261 5/62)	GCF_000832585.1
Bacillus	subtilis	Bacillus subtilis	Marburg	DSM10, ATCC 6051, CCM 2216, IAM 12118, IFO 13719, JCM 1465, LMG 7135, NBRC 13719, NCIB 3610, NCTC 3610, NRS 744	GCA_900445475.1	SAMEA2498479	(Nakamura et al., 1999)	GCF_000009045.1
Bacillus	thuringiensis	Bacillus thuringiensis		ATCC 10792	GCF_002119445.1	SAMN06844127		GCF_002119445.1
Brucella	suis	Brucella suis	1330	NCTC 10316, ATCC 23444	GCF_900460605.1	SAMEA104307694		GCF_000007505.1
Brucella	inopinata	Brucella inopinata	BO1		GCF_000182725.1	SAMN02472076		GCF_000182725.1
Escherichia	coli	Escherichia coli	EDL933		GCF_000732965.1	SAMN02905113	(Latif et al., 2014)	GCF_000732965.1
Shigella	sonnei	Shigella sonnei	WRAIR I virulent	DSM 5570, ATCC 29930, WDCM 00127				GCF_000283715.1
Burkholderia	thailandensis	Burkholderia thailandensis	E049					GCF_000012365.1
Salmonella	enterica	Salmonella enterica	ssp. enterica ser. Enteritidis PT4					GCF_000009505.1
Salmonella	enterica	Salmonella enterica	ssp. enterica ser. Typhimurium 51K61				(Malorny et al., 2004)	GCF_000493675.1
Klebsiella	pneumoniae	Klebsiella pneumoniae	Kp1		GCF_000465975.2	SAMN02470575	(Lee et al., 2013)	GCF_000465975.2
Klebsiella	michiganensis	Klebsiella michiganensis	17-47-42					GCF_000276705.2
Klebsiella	oxytoca	Klebsiella oxytoca	Ko4					GCF_001022195.1
Campylobacter	jejuni	Campylobacter jejuni		NCTC 12662	GCF_002024325.1	SAMN06449041		GCF_000009085.1
Campylobacter	coli	Campylobacter coli		NCTC 12668			(Sails et al., 1998)	GCF_002024185.1
Listeria	welshimeri	Listeria welshimeri		ATCC 35897, DSM 20650, CIP 8149, SLCC 5334	GCF_000060285.1	SAMEA3138260	(Hain et al., 2006)	GCF_000060285.1
Listeria	monocytogenes	Listeria monocytogenes	BfR-LI-01645			SAMEA104485137	(Halbedel et al., 2018)	GCF_000196035.1
Clostridioides	difficile	Clostridioides difficile	BfR-CL-00012, R20291	DSM 27147	GCF_000027105.1	SAMEA3138243	(Stabler et al., 2009)	GCF_000009205.1
Clostridium	botulinum	Clostridium botulinum	BfR-Cl-0056, 1750				BfR	GCF_000063585.1
Clostridium	perfringens	Clostridium perfringens	BfR-Cl-00163				BfR	GCF_000013285.1
Clostridium	perfringens	Clostridium perfringens		NCTC 8237, ATCC 19408, CIP 103 409, CN 1491, NCIB 6125, NCTC 6125	GCF_000013285.1	SAMN02604008	(Myers et al., 2006)	GCF_000013285.1
Yersinia	enterocolitica	Yersinia enterocolitica	83/88					GCF_000009345.1
Yersinia	pseudotuberculosis	Yersinia pseudotuberculosis	PS1				BfR	GCF_000750315.1
Vibrio	vulnificus	Vibrio vulnificus	CH221				BfR	GCF_002215135.1
Vibrio	parahaemolyticus	Vibrio parahaemolyticus	CH1625				BfR	GCF_000196095.1
Vibrio	cholerae	Vibrio cholerae	VN316				BfR	GCF_000006745.1
Ochrobactrum	anthropi	Ochrobactrum anthropi	CCUG1047				BfR	GCF_000017405.1
Morganella	morganii	Morganella morganii	75				BfR	GCF_000286435.2

## Sheet: References
References
Hain, T., Steinweg, C., Kuenne, C.T., Billion, A., Ghai, R., Chatterjee, S.S., et al. (2006). Whole-genome sequence of Listeria welshimeri reveals common steps in genome reduction with Listeria innocua as compared to Listeria monocytogenes. J Bacteriol 188(21), 7405-7415. doi: 10.1128/JB.00758-06.
Halbedel, S., Prager, R., Fuchs, S., Trost, E., Werner, G., and Flieger, A. (2018). Whole-Genome Sequencing of Recent Listeria monocytogenes Isolates from Germany Reveals Population Structure and Disease Clusters. J Clin Microbiol 56(6). doi: 10.1128/JCM.00119-18.
Latif, H., Li, H.J., Charusanti, P., Palsson, B.O., and Aziz, R.K. (2014). A Gapless, Unambiguous Genome Sequence of the Enterohemorrhagic Escherichia coli O157:H7 Strain EDL933. Genome Announc 2(4). doi: 10.1128/genomeA.00821-14.
Lee, K.W., Arumugam, K., Purbojati, R.W., Tay, Q.X., Williams, R.B., Kjelleberg, S., et al. (2013). Draft Genome Sequence of Klebsiella pneumoniae Strain KP-1. Genome Announc 1(6). doi: 10.1128/genomeA.01082-13.
Malorny, B., Paccassoni, E., Fach, P., Bunge, C., Martin, A., and Helmuth, R. (2004). Diagnostic real-time PCR for detection of Salmonella in food. Appl Environ Microbiol 70(12), 7046-7052. doi: 10.1128/AEM.70.12.7046-7052.2004.
Myers, G.S., Rasko, D.A., Cheung, J.K., Ravel, J., Seshadri, R., DeBoy, R.T., et al. (2006). Skewed genomic variability in strains of the toxigenic bacterial pathogen, Clostridium perfringens. Genome Res 16(8), 1031-1040. doi: 10.1101/gr.5238106.
Nakamura, L.K., Roberts, M.S., and Cohan, F.M. (1999). Relationship of Bacillus subtilis clades associated with strains 168 and W23: a proposal for Bacillus subtilis subsp. subtilis subsp. nov. and Bacillus subtilis subsp. spizizenii subsp. nov. Int J Syst Bacteriol 49 Pt 3, 1211-1215. doi: 10.1099/00207713-49-3-1211.
Podbielski, A., Blankenstein, O., and Lutticken, R. (1994). Molecular characterization of the cfb gene encoding group B streptococcal CAMP-factor. Med Microbiol Immunol 183(5), 239-256.
Sails, A.D., Wareing, D.R., Bolton, F.J., Fox, A.J., and Curry, A. (1998). Characterisation of 16 Campylobacter jejuni and C. coli typing bacteriophages. J Med Microbiol 47(2), 123-128. doi: 10.1099/00222615-47-2-123.
Schleifer, K., and E. Kloos, W. (1975). Isolation and Characterization of Staphylococci from Human Skin I. Amended Descriptions of Staphylococcus epidermidis and Staphylococcus saprophyticus and Descriptions of Three New Species: Staphylococcus cohnii, Staphylococcus haemolyticus, and Staphylococcus xylosus.
Stabler, R.A., He, M., Dawson, L., Martin, M., Valiente, E., Corton, C., et al. (2009). Comparative genome and phenotypic analysis of Clostridium difficile 027 strains provides insight into the evolution of a hypervirulent bacterium. Genome Biol 10(9), R102. doi: 10.1186/gb-2009-10-9-r102.
