# Supplementary material for: Fishing in the Soup – Pathogen Detection in Food Safety Using Metabarcoding and Metagenomic Sequencing
Source: Front Microbiol. 2019 Aug 6;10:1805. doi: 10.3389/fmicb.2019.01805 (PMC6691356; doi:10.3389/fmicb.2019.01805)
Supplement: Supplementary file 3 [file Table_3.xlsx]

## Sheet: Tabelle1
Bacteria	Stamm	genome size in bp	mean 16S copy number in Mbp	Konzentration in ng/µl	MW in in nM	fmol/µl=nM	Volume for equimolar pool in µl	ng included in mixture	Genome-equivalents included total	GE Nextera XT (input 1ng)	GE Nextera DNA flex (input 100 ng)	GE TruSeq Nano (input 100 ng)	GE ThruPLEX (input 100 ng)
Brucella suis	/NCTC 10316	3300000	2.9	25	200442000000000	1.24724e-07	1	25	7.51103e+07	69527	6.9527e+06	6.9527e+06	3.47635e+06
Brucella inopinata	B01	3300000	3	25	200442000000000	1.24724e-07	1	25	7.51103e+07	69527	6.9527e+06	6.9527e+06	3.47635e+06
Bacillus subtilis	DSM10	4.1e+06	9.4	17.3	2.49034e+14	6.94684e-08	1.79541	31.0606	7.51103e+07	69527	6.9527e+06	6.9527e+06	3.47635e+06
Bacillus cereus	emetisch (BfR-BA-00103)	5600000	13.5	26.6	340144000000000	7.82022e-08	1.5949	42.4242	7.51103e+07	69527	6.9527e+06	6.9527e+06	3.47635e+06
Bacillus cereus	nicht-emetisch (BfR-BA-00010)	5600000	13.5	24.8	340144000000000	7.29103e-08	1.71065	42.4242	7.51103e+07	69527	6.9527e+06	6.9527e+06	3.47635e+06
Bacillus thuringiensis	DSM350	6200000	13.2	12.2	376588000000000	3.23961e-08	3.84998	46.9697	7.51103e+07	69527	6.9527e+06	6.9527e+06	3.47635e+06
Burkholderia thailandensis	E049	6700000	10.8	25	406958000000000	6.14314e-08	2.0303	50.7576	7.51103e+07	69527	6.9527e+06	6.9527e+06	3.47635e+06
Bacillus anthracis	Pasteur-like (BfR-BA-00397)	5300000	4	5.96	321922000000000	1.85138e-08	6.73683	40.1515	7.51103e+07	69527	6.9527e+06	6.9527e+06	3.47635e+06
Salmonella enteritidis	00-4 (PT4)	4800000	7	25	291552000000000	8.5748e-08	1.45455	36.3636	7.51103e+07	69527	6.9527e+06	6.9527e+06	3.47635e+06
Salmonella typhimurium	51K61 (DT102)	4800000	7	25	291552000000000	8.5748e-08	1.45455	36.3636	7.51103e+07	69527	6.9527e+06	6.9527e+06	3.47635e+06
Klebsiella pneumoniae	Kp1	5700000	8	15.7	346218000000000	4.53472e-08	2.75043	43.1818	7.51103e+07	69527	6.9527e+06	6.9527e+06	3.47635e+06
Klebsiella michiganensis	17-47-42	6600000	7.75	25	400884000000000	6.23622e-08	2	50	7.51103e+07	69527	6.9527e+06	6.9527e+06	3.47635e+06
Klebsiella oxytoca	Ko4	6600000	8	25	400884000000000	6.23622e-08	2	50	7.51103e+07	69527	6.9527e+06	6.9527e+06	3.47635e+06
E. coli O157:H7	(RS 42) EDL933	5500000	7.1	25.8	334070000000000	7.72293e-08	1.61499	41.6667	7.51103e+07	69527	6.9527e+06	6.9527e+06	3.47635e+06
Campylobacter jejuni	NCTC 12662	1600000	2.1	25	97184000000000	2.57244e-07	0.484848	12.1212	7.51103e+07	69527	6.9527e+06	6.9527e+06	3.47635e+06
Campylobacter coli	NCTC 12668	1700000	2.7	25	103258000000000	2.42112e-07	0.515152	12.8788	7.51103e+07	69527	6.9527e+06	6.9527e+06	3.47635e+06
Listeria welshimeri	(BfR L227) ATCC35897 (SLCC5334)	2800000	6	24.4	170072000000000	1.43469e-07	0.869349	21.2121	7.51103e+07	69527	6.9527e+06	6.9527e+06	3.47635e+06
Listeria monocytogenes	BfR-LI-01645	3000000	6	9.84	182220000000000	5.40007e-08	2.30968	22.7273	7.51103e+07	69527	6.9527e+06	6.9527e+06	3.47635e+06
Shigella sonnei	DSM5570	4700000	7	27.2	285478000000000	9.52788e-08	1.30905	35.6061	7.51103e+07	69527	6.9527e+06	6.9527e+06	3.47635e+06
Clostridium difficile	Cl-0012	4300000	11.6	14.4	261182000000000	5.5134e-08	2.26221	32.5758	7.51103e+07	69527	6.9527e+06	6.9527e+06	3.47635e+06
Clostridium botulinum (type E)	Cl-0056	3900000	9.3	11.9	236886000000000	5.02351e-08	2.48281	29.5455	7.51103e+07	69527	6.9527e+06	6.9527e+06	3.47635e+06
Clostridium perfringens	Cl-00163	3600000	9.8	23.8	218664000000000	1.08843e-07	1.14591	27.2727	7.51103e+07	69527	6.9527e+06	6.9527e+06	3.47635e+06
Staphylococcus aureus	13-240	2900000	5.4	17.8	176146000000000	1.01053e-07	1.23425	21.9697	7.51103e+07	69527	6.9527e+06	6.9527e+06	3.47635e+06
Staphylococcus aureus	DSM 1101	2900000	5.4	25	176146000000000	1.41928e-07	0.878788	21.9697	7.51103e+07	69527	6.9527e+06	6.9527e+06	3.47635e+06
Staphylococcus haemolyticus	DSM 20263	2700000	5.5	15.8	163998000000000	9.63426e-08	1.29459	20.4545	7.51103e+07	69527	6.9527e+06	6.9527e+06	3.47635e+06
Streptococcus agalactiae	DSM 2134	2100000	6.8	20.2	127554000000000	1.58364e-07	0.787579	15.9091	7.51103e+07	69527	6.9527e+06	6.9527e+06	3.47635e+06
Yersinia enterocolitica	83/88	4600000	7.3	25	279404000000000	8.94762e-08	1.39394	34.8485	7.51103e+07	69527	6.9527e+06	6.9527e+06	3.47635e+06
Yersinia pseudotuberculosis	PS1	4800000	7	25	291552000000000	8.5748e-08	1.45455	36.3636	7.51103e+07	69527	6.9527e+06	6.9527e+06	3.47635e+06
Vibrio vulnificus	CH221	5000000	9.9	25	303700000000000	8.23181e-08	1.51515	37.8788	7.51103e+07	69527	6.9527e+06	6.9527e+06	3.47635e+06
Vibrio parahaemolyticus	CH1625	5100000	11.4	25	309774000000000	8.0704e-08	1.54545	38.6364	7.51103e+07	69527	6.9527e+06	6.9527e+06	3.47635e+06
Vibrio cholerae	VN316	4000000	8.5	25	242960000000000	1.02898e-07	1.21212	30.303	7.51103e+07	69527	6.9527e+06	6.9527e+06	3.47635e+06
Ochrobactrum anthropi	CCUG1047	4800000	8.5	25	291552000000000	8.5748e-08	1.45455	36.3636	7.51103e+07	69527	6.9527e+06	6.9527e+06	3.47635e+06
Morganella morganii	75	4000000	7	25	242960000000000	1.02898e-07	1.21212	30.303	7.51103e+07	69527	6.9527e+06	6.9527e+06	3.47635e+06
