# Supplementary material for: Fishing in the Soup – Pathogen Detection in Food Safety Using Metabarcoding and Metagenomic Sequencing
Source: Front Microbiol. 2019 Aug 6;10:1805. doi: 10.3389/fmicb.2019.01805 (PMC6691356; doi:10.3389/fmicb.2019.01805)
Supplement: Supplementary file 4 [file Table_4.xlsx]

## Sheet: Tabelle1
Region	common name	New Primer name1	direction	Sequence 5'-3'	Position	Reference
V1-2	27F	S-D-Bact-0008-c-S-20	forward	AGRGTTYGATYMTGGCTCAG	2027-08-01	(Lane, 1991)
V1-2	338R	S-D-Bact-0338-a-A-19	reverse	TGCTGCCTCCCGTAGGAGT	337-357	(Fierer et al., 2008)
V3	Bakt_341F	S-D-Bact-0341-b-S-17	forward	CCTACGGGNGGCWGCAG	341-357	(Herlemann et al., 2011)
V3	533R	S-D-Bact-0515-a-A-19	reverse	TTACCGCGGCTGCTGGCAC	515-533	(Huse et al., 2008)
V4-V5	520F	S-D-Bact-0564-a-S-15	forward	AYTGGGYDTAAAGNG	564-578	(Claesson et al., 2010)
V4-V5	926R		reverse	CCGYCAATTYMTTTRAGTTT	907-926	(Claesson et al., 2010)
V6-7	909F	S-D-Bact-0909-a-S-18	forward	ACTCAAAKGAATWGACGG	909-926	(Klindworth et al., 2013)
V6-7	P699R	S-*-Univ-1100-a-A-15	reverse	GGGTYKCGCTCGTTR	1100-1114	(Quince et al., 2011)
V7-9	1100F	16S.1100.F16	forward	CAACGAGCGCAACCCT	1100-1115	(Turner et al., 1999)
V7-9	1492R	1492R	reverse	GGTTACCTTGTTAYGACTT	1492-1510	(Turner et al., 1999)
Claesson, M.J., Wang, Q., O'Sullivan, O., Greene-Diniz, R., Cole, J.R., Ross, R.P., et al. (2010). Comparison of two next-generation sequencing technologies for resolving highly complex microbiota composition using tandem variable 16S rRNA gene regions. Nucleic Acids Res 38(22), e200. doi: 10.1093/nar/gkq873.
Fierer, N., Hamady, M., Lauber, C.L., and Knight, R. (2008). The influence of sex, handedness, and washing on the diversity of hand surface bacteria. Proc Natl Acad Sci U S A 105(46), 17994-17999. doi: 10.1073/pnas.0807920105.
Herlemann, D.P., Labrenz, M., Jurgens, K., Bertilsson, S., Waniek, J.J., and Andersson, A.F. (2011). Transitions in bacterial communities along the 2000 km salinity gradient of the Baltic Sea. ISME J 5(10), 1571-1579. doi: 10.1038/ismej.2011.41.
Huse, S.M., Dethlefsen, L., Huber, J.A., Mark Welch, D., Relman, D.A., and Sogin, M.L. (2008). Exploring microbial diversity and taxonomy using SSU rRNA hypervariable tag sequencing. PLoS Genet 4(11), e1000255. doi: 10.1371/journal.pgen.1000255.
Klindworth, A., Pruesse, E., Schweer, T., Peplies, J., Quast, C., Horn, M., et al. (2013). Evaluation of general 16S ribosomal RNA gene PCR primers for classical and next-generation sequencing-based diversity studies. Nucleic Acids Res 41(1), e1. doi: 10.1093/nar/gks808.
Lane, D.J. (1991). 16S/23S rRNA sequencing. In E. Stackebrandt and M. Goodfellow (ed.), Nucleic acid techniques in bacterial systematics. John Wiley & Sons, New York., p. 115-175.
Turner, S., Pryer, K.M., Miao, V.P., and Palmer, J.D. (1999). Investigating deep phylogenetic relationships among cyanobacteria and plastids by small subunit rRNA sequence analysis. J Eukaryot Microbiol 46(4), 327-338.
Quince C, Lanzen A, Davenport RJ, Turnbaugh PJ. (2011) Removing noise from pyrosequenced amplicons. BMC Bioinformatics. 12:38. doi: 10.1186/1471-2105-12-38.
