# Supplementary material for: Fishing in the Soup – Pathogen Detection in Food Safety Using Metabarcoding and Metagenomic Sequencing
Source: Front Microbiol. 2019 Aug 6;10:1805. doi: 10.3389/fmicb.2019.01805 (PMC6691356; doi:10.3389/fmicb.2019.01805)
Supplement: Supplementary file 5 [file Table_5.xlsx]

## Sheet: mock community
Kit	Nextera XT	Nextera DNAflex	TruSeq Nano	ThruPLEX
input requirements in ng	1	100	100	50
genome equivalents per strain	104508	1.04508e+07	1.04508e+07	5.22542e+06
fragment size	822	715	560	672
fragmentation method	enzymatic	enzymatic	ultrasonication	ultrasonication
generated amount of reads	55961666	76087456	70903472	54515734
GC content of reads in %	49.6241	45.6951	44.5266	45.4033
reads passed filter in %	97.527	97.8675	97.2725	97.6175

## Sheet: Francisella tularensis
Kit	Nextera XT	Nextera DNAflex	TruSeq Nano	ThruPLEX
input requirements in ng	1	100	100	50
fragment size	630	612	592	528
fragmentation method	enzymatic	enzymatic	ultrasonication	ultrasonication
generated amount of reads	71399232	83229578	91154286	9527339
GC content of reads in %	45.1151	43.4969	43.6693	42.8704
reads passed filter	68700616	79471820	86308018	91024192
F. tularensis reads	35155	59251	73517	111880
% of total reads	0.0511713	0.074556	0.0851798	0.122912
